# Supplementary material for: Nitrogen Supply Drives Senescence-Related Seed Storage Protein Expression in Rapeseed Leaves
Source: Genes (Basel). 2019 Jan 22;10(2):72. doi: 10.3390/genes10020072 (PMC6410074; doi:10.3390/genes10020072)
Supplement: Supplementary file 1 [file genes-10-00072-s001.zip]

Archive with 2 entries (2 files):
- Table S1-S5.xlsx
- Supporting infomation-Bieker et al.-Genes.pdf
